# Supplementary material for: Bryocyclopsasetus sp. n. and the presence of Bryocyclopsmuscicola (Menzel, 1926) from Thailand (Crustacea, Copepoda, Cyclopoida, Cyclopidae)
Source: Zookeys. 2018 Oct 29;(793):29–51. doi: 10.3897/zookeys.793.25005 (PMC6218533; doi:10.3897/zookeys.793.25005)
Supplement: XML Treatment for Bryocyclops asetus [file zookeys.793.25005-treatment1.xml]

<!DOCTYPE tp:taxon-treatment
  PUBLIC "-//TaxonX//DTD Taxonomic Treatment Publishing DTD v0 20100105//EN" "tax-treatment-NSO.dtd">
<tp:taxon-treatment xmlns:tp="http://www.plazi.org/taxpub"><tp:treatment-meta><kwd-group><label>Taxon classification</label><kwd><named-content xmlns:xlink="http://www.w3.org/1999/xlink" content-type="kingdom">Animalia</named-content></kwd><kwd><named-content xmlns:xlink="http://www.w3.org/1999/xlink" content-type="order">Cyclopoida</named-content></kwd><kwd><named-content xmlns:xlink="http://www.w3.org/1999/xlink" content-type="family">Cyclopidae</named-content></kwd></kwd-group><mixed-citation publication-type="journal"><person-group><name><surname>Watiroyram</surname><given-names>Santi</given-names></name></person-group><article-title><italic><tp:taxon-name><tp:taxon-name-part taxon-name-part-type="genus" reg="Bryocyclops">Bryocyclops</tp:taxon-name-part><tp:taxon-name-part taxon-name-part-type="species" reg="asetus">asetus</tp:taxon-name-part></tp:taxon-name></italic> sp. n. and the presence of <italic><tp:taxon-name><tp:taxon-name-part taxon-name-part-type="genus" reg="Bryocyclops">Bryocyclops</tp:taxon-name-part><tp:taxon-name-part taxon-name-part-type="species" reg="muscicola">muscicola</tp:taxon-name-part></tp:taxon-name></italic> (Menzel, 1926) from Thailand (<tp:taxon-name><tp:taxon-name-part taxon-name-part-type="subphylum">Crustacea</tp:taxon-name-part></tp:taxon-name>, <tp:taxon-name><tp:taxon-name-part taxon-name-part-type="subclass">Copepoda</tp:taxon-name-part></tp:taxon-name>, <tp:taxon-name><tp:taxon-name-part taxon-name-part-type="order">Cyclopoida</tp:taxon-name-part></tp:taxon-name>, <tp:taxon-name><tp:taxon-name-part taxon-name-part-type="family">Cyclopidae</tp:taxon-name-part></tp:taxon-name>)</article-title><source>Zookeys</source><day>29</day><month>10</month><year>2018</year><volume>2018</volume><issue>793</issue><fpage>29</fpage><lpage>51</lpage><pub-id pub-id-type="doi">10.3897/zookeys.793.25005</pub-id></mixed-citation></tp:treatment-meta><tp:nomenclature><tp:taxon-name>
                  <tp:taxon-name-part taxon-name-part-type="genus" reg="Bryocyclops">Bryocyclops</tp:taxon-name-part>
                  <tp:taxon-name-part taxon-name-part-type="species" reg="asetus">asetus</tp:taxon-name-part>
                  <object-id xmlns:xlink="http://www.w3.org/1999/xlink" content-type="zoobank" xlink:type="simple">http://zoobank.org/FAA0B3EA-9B61-44E1-8836-309C3C7524BD</object-id>
                </tp:taxon-name><tp:taxon-status xmlns:xlink="http://www.w3.org/1999/xlink" xlink:type="simple">sp. n.</tp:taxon-status><xref ref-type="fig" rid="F2">Figs 2</xref><xref ref-type="fig" rid="F3">, 3</xref><xref ref-type="fig" rid="F4">, 4</xref><xref ref-type="fig" rid="F5">, 5</xref><xref ref-type="fig" rid="F6">, 6</xref><xref ref-type="fig" rid="F7">, 7</xref><xref ref-type="fig" rid="F8">, 8</xref></tp:nomenclature><tp:treatment-sec sec-type="type locality" id="SECID0EBEAE"><title>Type locality.</title><p>A rimstone pool in Sai Cave, Khao Daeng Subdistrict, Kui Buri District, Prachuap Khiri Khan Province, western Thailand; <named-content xmlns:xlink="http://www.w3.org/1999/xlink" content-type="dwc:verbatimCoordinates" xlink:type="simple"><named-content content-type="geo-json" specific-use="{&#34;type&#34;:&#34;Point&#34;,&#34;coordinates&#34;:[100.007222,12.179444]}" id="NCID0EKEAE" xlink:type="simple">12°10'46"N; 100°00'26"E</named-content></named-content>, altitude: 107 m above sea level.</p></tp:treatment-sec><tp:treatment-sec sec-type="material" id="SECID0EPEAE"><title>Material examined.</title><p>Holotype: one adult male, <named-content xmlns:xlink="http://www.w3.org/1999/xlink" content-type="dwc:institutional_code" xlink:type="simple">NHMUK</named-content> 2018.1043, dissected and mounted on one slide; allotype: one adult female, <named-content xmlns:xlink="http://www.w3.org/1999/xlink" content-type="dwc:institutional_code" xlink:type="simple">NHMUK</named-content> 2018.1044, dissected and mounted in one slide; paratypes: one ovigerous female, two adult females and three adult males, <named-content xmlns:xlink="http://www.w3.org/1999/xlink" content-type="dwc:institutional_code" xlink:type="simple">NHMUK</named-content> 2018.1045-1050, preserved in 70% ethanol in 1.5 ml microtube and three adult females and three adult males, <abbrev xmlns:xlink="http://www.w3.org/1999/xlink" content-type="institution" xlink:title="Nakhon Phanom University, Faculty of Science, Thailand" id="ABBRID0EEFAE" xlink:type="simple">NPU</abbrev> 2018–003, preserved in 70% ethanol in 1.5 ml microtube; all specimens collected on 1 December 2016 by author.</p></tp:treatment-sec><tp:treatment-sec sec-type="Differential diagnosis" id="SECID0EJFAE"><title>Differential diagnosis.</title><p>Anal operculum ovate and serrate. <abbrev xmlns:xlink="http://www.w3.org/1999/xlink" xlink:title="swimming leg 1" id="ABBRID0EPFAE" xlink:type="simple">P1</abbrev>–<abbrev xmlns:xlink="http://www.w3.org/1999/xlink" xlink:title="swimming leg 4" id="ABBRID0ETFAE" xlink:type="simple">P4</abbrev> with acute projections on distal margin of intercoxal sclerite; no inner coxal seta. Basis of <abbrev xmlns:xlink="http://www.w3.org/1999/xlink" xlink:title="swimming leg 1" id="ABBRID0EXFAE" xlink:type="simple">P1</abbrev> with inner spine. <abbrev xmlns:xlink="http://www.w3.org/1999/xlink" xlink:title="swimming leg 1" id="ABBRID0E2FAE" xlink:type="simple">P1</abbrev>–<abbrev xmlns:xlink="http://www.w3.org/1999/xlink" xlink:title="swimming leg 4" id="ABBRID0E6FAE" xlink:type="simple">P4</abbrev> with two-segmented <abbrev xmlns:xlink="http://www.w3.org/1999/xlink" xlink:title="exopod" id="ABBRID0EDGAE" xlink:type="simple">Exp</abbrev> and <abbrev xmlns:xlink="http://www.w3.org/1999/xlink" xlink:title="endopod" id="ABBRID0EHGAE" xlink:type="simple">Enp</abbrev>. Setal and spine formula of <abbrev xmlns:xlink="http://www.w3.org/1999/xlink" xlink:title="swimming leg 1" id="ABBRID0ELGAE" xlink:type="simple">P1</abbrev>–<abbrev xmlns:xlink="http://www.w3.org/1999/xlink" xlink:title="swimming leg 4" id="ABBRID0EPGAE" xlink:type="simple">P4</abbrev><abbrev xmlns:xlink="http://www.w3.org/1999/xlink" xlink:title="exopod" id="ABBRID0ETGAE" xlink:type="simple">Exp</abbrev>-2 as follows: 5.5.5.4; 3.3.3.3; with no blunt-tipped setae; <abbrev xmlns:xlink="http://www.w3.org/1999/xlink" xlink:title="swimming leg 1" id="ABBRID0EXGAE" xlink:type="simple">P1</abbrev>–<abbrev xmlns:xlink="http://www.w3.org/1999/xlink" xlink:title="swimming leg 4" id="ABBRID0E2GAE" xlink:type="simple">P4</abbrev><abbrev xmlns:xlink="http://www.w3.org/1999/xlink" xlink:title="endopod" id="ABBRID0E6GAE" xlink:type="simple">Enp</abbrev>-2 as 3.4.5.3 and 1.1.1.1. Male <abbrev xmlns:xlink="http://www.w3.org/1999/xlink" xlink:title="swimming leg 3" id="ABBRID0EDHAE" xlink:type="simple">P3</abbrev><abbrev xmlns:xlink="http://www.w3.org/1999/xlink" xlink:title="endopod" id="ABBRID0EHHAE" xlink:type="simple">Enp</abbrev>-2 with six elements, including one transformed spine and seta: transformed spine with acute tip; slightly swollen in medians part, armed with strong spinules; transformed seta bare, strong.</p></tp:treatment-sec><tp:treatment-sec sec-type="description" id="SECID0ELHAE"><title>Description of adult female.</title><p>Preserved specimens colourless. Nauplius eye and refractile points on integument absent. Body length (Figs <xref ref-type="fig" rid="F2">2A</xref>, <xref ref-type="fig" rid="F3">3A</xref>) (n = 5) measured from anterior margin of rostrum to posterior margin of caudal rami 398–415 μm (mean 406 μm, n = 5); greatest width at distal part of cephalothorax 156–169 μm (mean 164 μm, n = 5); body length/width ratio 2.5. Cephalothorax completely fused to pediger I, without dorsal scar. Prosome length 245–248 μm (mean 246 μm, n = 5), urosome length 165–169 μm (mean 167 μm, n = 5); prosome/urosome length ratio 1.5. Prosomites with posterior dorsal margins smooth; urosomites serrated; pediger V finely serrated, and genital double-somite and two later urosomites coarsely serrated, both dorsally and ventrally (Fig. <xref ref-type="fig" rid="F3">3B, D</xref>). Genital double-somite (Figs <xref ref-type="fig" rid="F2">2A–C</xref>, <xref ref-type="fig" rid="F3">3F</xref>) symmetrical; length 73–76 μm (mean 75 μm, n = 5), width 98–100 μm (mean 99 μm, n = 5); 1.3 times wider than broad. Pair of sclerotized structures dorsolaterally, remnant of ancestral segment both dorsally and ventrolaterally; copulatory pore situated midventrally. Anal somite (Figs <xref ref-type="fig" rid="F2">2A–C</xref>, <xref ref-type="fig" rid="F3">3D–E</xref>) with strong spinules along entire posterior margin; pair of long sensilla above base of anal operculum. Anal operculum ovate, coarsely serrated, extending over three-fourths of caudal ramus length.</p><fig id="F2" position="float" orientation="portrait"><label>Figure 2.</label><caption><p><italic><tp:taxon-name><tp:taxon-name-part taxon-name-part-type="genus" reg="Bryocyclops">Bryocyclops</tp:taxon-name-part><tp:taxon-name-part taxon-name-part-type="species" reg="asetus">asetus</tp:taxon-name-part></tp:taxon-name></italic> sp. n., female: <bold>A</bold> habitus, dorsal view <bold>B</bold> urosome (without pediger V), lateral view <bold>C</bold> urosome (without pediger V), ventral view <bold>D</bold> antennule. Scale bar: 50 µm.</p></caption><graphic xmlns:xlink="http://www.w3.org/1999/xlink" xlink:href="zookeys-793-029-g002.jpg" position="float" orientation="portrait" xlink:type="simple" id="oo_238600.jpg"/></fig><fig id="F3" position="float" orientation="portrait"><label>Figure 3.</label><caption><p><italic><tp:taxon-name><tp:taxon-name-part taxon-name-part-type="genus" reg="Bryocyclops">Bryocyclops</tp:taxon-name-part><tp:taxon-name-part taxon-name-part-type="species" reg="asetus">asetus</tp:taxon-name-part></tp:taxon-name></italic> sp. n., SEM photographs of female: <bold>A</bold> habitus, dorsal view <bold>B</bold> prosome, dorsal view <bold>C</bold> urosome (genital double-somite with spermatophore), ventrolateral view <bold>D</bold> urosome, dorsal view <bold>E</bold> caudal ramus, ventrolateral view <bold>F</bold> genital double-somite, dorsal view <bold>G</bold><abbrev xmlns:xlink="http://www.w3.org/1999/xlink" xlink:title="swimming leg 5" id="ABBRID0EOKAE" xlink:type="simple">P5</abbrev>.</p></caption><graphic xmlns:xlink="http://www.w3.org/1999/xlink" xlink:href="zookeys-793-029-g003.jpg" position="float" orientation="portrait" xlink:type="simple" id="oo_238601.jpg"/></fig><p>Caudal rami (Figs <xref ref-type="fig" rid="F2">2A–C</xref>, <xref ref-type="fig" rid="F3">3D–E</xref>) divergent, slightly tapering on distal half, 1.5 times as long as wide. Each ramus with six setae (seta II–VII): anterolateral (II) seta bare, slightly shorter than ramus; posterolateral (III) seta pinnate, 1.3 times as long as ramus, with strong spinules near venterolateral insertion; outer terminal (IV) and inner terminal (V) setae longest, pinnate, with fracture plane; terminal accessory (VI) seta shortest, bare, 0.5 times as long as ramus; dorsal (VII) seta located on distal margin of dorsal keel, bare, 2.2 times as long as ramus, with articulate insertion.</p><p>Antennule (Figure <xref ref-type="fig" rid="F2">2D</xref>) 11-segmented do not reach posterior margin of cephalothorax. Armature formula: 1(6S), 2(2S), 3(5S), 4(2S), 5(0), 6(1S), 7(3S), 8(2S), 9(2S), 10(2S), 11(7S+1A).</p><p>Antenna (Figure <xref ref-type="fig" rid="F4">4A</xref>) uniramous, consisting of coxobasis, and three-segmented <abbrev xmlns:xlink="http://www.w3.org/1999/xlink" xlink:title="endopod" id="ABBRID0ENLAE" xlink:type="simple">Enp</abbrev>. Coxobasis with one smooth seta on distal inner corner. <abbrev xmlns:xlink="http://www.w3.org/1999/xlink" xlink:title="endopod" id="ABBRID0ERLAE" xlink:type="simple">Enp</abbrev>-1–3 with 1, 5, and 7 setae respectively; with row of spinules on outer margin.</p><p>Mandible (Figure <xref ref-type="fig" rid="F4">4B</xref>) with six strongly chitinized teeth; dorsal seta on gnathobase. Palp reduced to single seta.</p><p>Maxillule (Figure <xref ref-type="fig" rid="F4">4C</xref>) with four strongly chitinized teeth on precoxal arthrite; inner margin with four bare setae and one plumose seta. Palp two-segmented: proximal segment with distal plumose seta; two bare setae distally; one bare seta dorsally; distal segment with three bare setae.</p><p>Maxilla (Figure <xref ref-type="fig" rid="F4">4D</xref>) with precoxal endite with two pinnate setae. Coxa with two endites: proximal endite with one bare seta; distal endite with one pinnate, and one bare setae. Basis with two strong claw-like expansions, bare seta close to its base. Two-segmented <abbrev xmlns:xlink="http://www.w3.org/1999/xlink" xlink:title="endopod" id="ABBRID0EHMAE" xlink:type="simple">Enp</abbrev>, <abbrev xmlns:xlink="http://www.w3.org/1999/xlink" xlink:title="endopod" id="ABBRID0ELMAE" xlink:type="simple">Enp</abbrev>-1 with unipinnate seta; <abbrev xmlns:xlink="http://www.w3.org/1999/xlink" xlink:title="endopod" id="ABBRID0EPMAE" xlink:type="simple">Enp</abbrev>-2 with one unipinnate seta, two bare setae.</p><p>Maxilliped (Figure <xref ref-type="fig" rid="F4">4E</xref>) syncoxal endite with two strong spiniform setae, and row of spinules on anterior surface. Basis with spiniform seta, two rows of spinules on anterior surface. Two-segmented <abbrev xmlns:xlink="http://www.w3.org/1999/xlink" xlink:title="endopod" id="ABBRID0EZMAE" xlink:type="simple">Enp</abbrev>; <abbrev xmlns:xlink="http://www.w3.org/1999/xlink" xlink:title="endopod" id="ABBRID0E4MAE" xlink:type="simple">Enp</abbrev>-1 with one pinnate seta; <abbrev xmlns:xlink="http://www.w3.org/1999/xlink" xlink:title="endopod" id="ABBRID0EBNAE" xlink:type="simple">Enp</abbrev>-2 with two bare setae.</p><fig id="F4" position="float" orientation="portrait"><label>Figure 4.</label><caption><p><italic><tp:taxon-name><tp:taxon-name-part taxon-name-part-type="genus" reg="Bryocyclops">Bryocyclops</tp:taxon-name-part><tp:taxon-name-part taxon-name-part-type="species" reg="asetus">asetus</tp:taxon-name-part></tp:taxon-name></italic> sp. n., female: <bold>A</bold> antenna <bold>B</bold> mandible <bold>C</bold> maxillule <bold>D</bold> maxilla <bold>E</bold> maxilliped <bold>F</bold><abbrev xmlns:xlink="http://www.w3.org/1999/xlink" xlink:title="swimming leg 5" id="ABBRID0EEOAE" xlink:type="simple">P5</abbrev>. Scale bar: 50 μm.</p></caption><graphic xmlns:xlink="http://www.w3.org/1999/xlink" xlink:href="zookeys-793-029-g004.jpg" position="float" orientation="portrait" xlink:type="simple" id="oo_238602.jpg"/></fig><p><abbrev xmlns:xlink="http://www.w3.org/1999/xlink" xlink:title="swimming leg 1" id="ABBRID0EPOAE" xlink:type="simple">P1</abbrev>–<abbrev xmlns:xlink="http://www.w3.org/1999/xlink" xlink:title="swimming leg 4" id="ABBRID0ETOAE" xlink:type="simple">P4</abbrev> (Fig. <xref ref-type="fig" rid="F5">5A–D</xref>) biramous, with two-segmented <abbrev xmlns:xlink="http://www.w3.org/1999/xlink" xlink:title="exopod" id="ABBRID0E2OAE" xlink:type="simple">Exp</abbrev> and <abbrev xmlns:xlink="http://www.w3.org/1999/xlink" xlink:title="endopod" id="ABBRID0E6OAE" xlink:type="simple">Enp</abbrev>. Intercoxal sclerites with no ornamentation, with acute projections on distal margin. <abbrev xmlns:xlink="http://www.w3.org/1999/xlink" xlink:title="swimming leg 1" id="ABBRID0EDPAE" xlink:type="simple">P1</abbrev> with group of tiny spinules at insertion of inner spine. All setae on <abbrev xmlns:xlink="http://www.w3.org/1999/xlink" xlink:title="swimming leg 1" id="ABBRID0EHPAE" xlink:type="simple">P1</abbrev>–<abbrev xmlns:xlink="http://www.w3.org/1999/xlink" xlink:title="swimming leg 4" id="ABBRID0ELPAE" xlink:type="simple">P4</abbrev><abbrev xmlns:xlink="http://www.w3.org/1999/xlink" xlink:title="exopod" id="ABBRID0EPPAE" xlink:type="simple">Exp</abbrev>-2 with normal tips. <abbrev xmlns:xlink="http://www.w3.org/1999/xlink" xlink:title="swimming leg 1" id="ABBRID0ETPAE" xlink:type="simple">P1</abbrev>–<abbrev xmlns:xlink="http://www.w3.org/1999/xlink" xlink:title="swimming leg 4" id="ABBRID0EXPAE" xlink:type="simple">P4</abbrev><abbrev xmlns:xlink="http://www.w3.org/1999/xlink" xlink:title="endopod" id="ABBRID0E2PAE" xlink:type="simple">Enp</abbrev>-1 with spiniform process on outer distal corner. Outer seta and inner proximal seta on <abbrev xmlns:xlink="http://www.w3.org/1999/xlink" xlink:title="swimming leg 1" id="ABBRID0E6PAE" xlink:type="simple">P1</abbrev><abbrev xmlns:xlink="http://www.w3.org/1999/xlink" xlink:title="endopod" id="ABBRID0EDQAE" xlink:type="simple">Enp</abbrev>-2 as long as spine, shorter than inner distal seta. Outer seta and inner proximal seta on <abbrev xmlns:xlink="http://www.w3.org/1999/xlink" xlink:title="swimming leg 2" id="ABBRID0EHQAE" xlink:type="simple">P2</abbrev><abbrev xmlns:xlink="http://www.w3.org/1999/xlink" xlink:title="endopod" id="ABBRID0ELQAE" xlink:type="simple">Enp</abbrev>-2 as long as spine, shorter than two inner distal setae. Proximal inner seta on <abbrev xmlns:xlink="http://www.w3.org/1999/xlink" xlink:title="swimming leg 3" id="ABBRID0EPQAE" xlink:type="simple">P3</abbrev><abbrev xmlns:xlink="http://www.w3.org/1999/xlink" xlink:title="endopod" id="ABBRID0ETQAE" xlink:type="simple">Enp</abbrev>-2 as long as spine, shorter than the rest of segment; outer seta slightly longer than spine, followed by two inner medial setae and apical seta. Apical seta on <abbrev xmlns:xlink="http://www.w3.org/1999/xlink" xlink:title="swimming leg 4" id="ABBRID0EXQAE" xlink:type="simple">P4</abbrev><abbrev xmlns:xlink="http://www.w3.org/1999/xlink" xlink:title="endopod" id="ABBRID0E2QAE" xlink:type="simple">Enp</abbrev>-2 longest, 2.5 times as long as spine, followed by inner and outer seta. Spine and setal formula of <abbrev xmlns:xlink="http://www.w3.org/1999/xlink" xlink:title="swimming leg 1" id="ABBRID0E6QAE" xlink:type="simple">P1</abbrev>–<abbrev xmlns:xlink="http://www.w3.org/1999/xlink" xlink:title="swimming leg 4" id="ABBRID0EDRAE" xlink:type="simple">P4</abbrev> as follows (seta in Arabic numerals, spine in Roman numerals for outer-inner or outer-apical-inner seta/spine):</p><table-wrap position="float" orientation="portrait"><table id="TID0ERKAC" rules="all"><tbody><tr><th rowspan="2" colspan="1"/><th rowspan="2" colspan="1">Coxa</th><th rowspan="2" colspan="1">Basis</th><th rowspan="1" colspan="2">
                          <abbrev xmlns:xlink="http://www.w3.org/1999/xlink" xlink:title="exopod" id="ABBRID0E5RAE" xlink:type="simple">Exp</abbrev>
                        </th><th rowspan="1" colspan="2">
                          <abbrev xmlns:xlink="http://www.w3.org/1999/xlink" xlink:title="endopod" id="ABBRID0EGSAE" xlink:type="simple">Enp</abbrev>
                        </th></tr><tr><th rowspan="1" colspan="1">1</th><th rowspan="1" colspan="1">2</th><th rowspan="1" colspan="1">1</th><th rowspan="1" colspan="1">2</th></tr><tr><td rowspan="1" colspan="1">
                          <abbrev xmlns:xlink="http://www.w3.org/1999/xlink" xlink:title="swimming leg 1" id="ABBRID0E3SAE" xlink:type="simple">P1</abbrev>
                        </td><td rowspan="1" colspan="1">0-0</td><td rowspan="1" colspan="1">1-I</td><td rowspan="1" colspan="1">I-0</td><td rowspan="1" colspan="1">III-2-3</td><td rowspan="1" colspan="1">0-1</td><td rowspan="1" colspan="1">1-I-2</td></tr><tr><td rowspan="1" colspan="1">
                          <abbrev xmlns:xlink="http://www.w3.org/1999/xlink" xlink:title="swimming leg 2" id="ABBRID0EXTAE" xlink:type="simple">P2</abbrev>
                        </td><td rowspan="1" colspan="1">0-0</td><td rowspan="1" colspan="1">1-0</td><td rowspan="1" colspan="1">I-0</td><td rowspan="1" colspan="1">III-2-3</td><td rowspan="1" colspan="1">0-1</td><td rowspan="1" colspan="1">1-I+1-2</td></tr><tr><td rowspan="1" colspan="1">
                          <abbrev xmlns:xlink="http://www.w3.org/1999/xlink" xlink:title="swimming leg 3" id="ABBRID0ESUAE" xlink:type="simple">P3</abbrev>
                        </td><td rowspan="1" colspan="1">0-0</td><td rowspan="1" colspan="1">1-0</td><td rowspan="1" colspan="1">I-0</td><td rowspan="1" colspan="1">III-2-3</td><td rowspan="1" colspan="1">0-1</td><td rowspan="1" colspan="1">1-I+1-3</td></tr><tr><td rowspan="1" colspan="1">
                          <abbrev xmlns:xlink="http://www.w3.org/1999/xlink" xlink:title="swimming leg 4" id="ABBRID0ENVAE" xlink:type="simple">P4</abbrev>
                        </td><td rowspan="1" colspan="1">0-0</td><td rowspan="1" colspan="1">1-0</td><td rowspan="1" colspan="1">I-0</td><td rowspan="1" colspan="1">III-2-2</td><td rowspan="1" colspan="1">0-1</td><td rowspan="1" colspan="1">1-I+1-1</td></tr></tbody></table></table-wrap><fig id="F5" position="float" orientation="portrait"><label>Figure 5.</label><caption><p><italic><tp:taxon-name><tp:taxon-name-part taxon-name-part-type="genus" reg="Bryocyclops">Bryocyclops</tp:taxon-name-part><tp:taxon-name-part taxon-name-part-type="species" reg="asetus">asetus</tp:taxon-name-part></tp:taxon-name></italic> sp. n., female: <bold>A</bold><abbrev xmlns:xlink="http://www.w3.org/1999/xlink" xlink:title="swimming leg 1" id="ABBRID0EYWAE" xlink:type="simple">P1</abbrev><bold>B</bold><abbrev xmlns:xlink="http://www.w3.org/1999/xlink" xlink:title="swimming leg 2" id="ABBRID0E5WAE" xlink:type="simple">P2</abbrev><bold>C</bold><abbrev xmlns:xlink="http://www.w3.org/1999/xlink" xlink:title="swimming leg 3" id="ABBRID0EEXAE" xlink:type="simple">P3</abbrev><bold>D</bold><abbrev xmlns:xlink="http://www.w3.org/1999/xlink" xlink:title="swimming leg 4" id="ABBRID0EKXAE" xlink:type="simple">P4</abbrev>. Scale bar: 50 μm.</p></caption><graphic xmlns:xlink="http://www.w3.org/1999/xlink" xlink:href="zookeys-793-029-g005.jpg" position="float" orientation="portrait" xlink:type="simple" id="oo_238603.jpg"/></fig><p><abbrev xmlns:xlink="http://www.w3.org/1999/xlink" xlink:title="swimming leg 5" id="ABBRID0EVXAE" xlink:type="simple">P5</abbrev> (Figs <xref ref-type="fig" rid="F3">3G</xref>, <xref ref-type="fig" rid="F4">4F</xref>) fused to pediger, represented by three pinnate setae on small prominence: dorsal seta longer than two ventral setae; outer seta longer than inner one.</p><p><abbrev xmlns:xlink="http://www.w3.org/1999/xlink" xlink:title="swimming leg 6" id="ABBRID0EDYAE" xlink:type="simple">P6</abbrev> (Figs <xref ref-type="fig" rid="F2">2A–B</xref>, <xref ref-type="fig" rid="F3">3F</xref>) situated laterodorsally next to heavily sclerotized structure on genital double-somite: with one short pinnate seta dorsally; two tiny spinules next to it ventrally element on small plate.</p><p>Adult females with pair of egg sacs (Figure <xref ref-type="fig" rid="F12">12A</xref>), each with two eggs, with a mean diameter of 64 μm (n = 8).</p></tp:treatment-sec><tp:treatment-sec sec-type="description" id="SECID0EVYAE"><title>Description of adult male.</title><p>Body length (Figs <xref ref-type="fig" rid="F6">6A</xref>, <xref ref-type="fig" rid="F7">7A</xref>) measured from anterior margin of rostrum to posterior margin of caudal rami 369–373 μm (mean 371 μm, n = 5); smaller than female. General segmentation and ornamentation (Figs <xref ref-type="fig" rid="F6">6A–C</xref>, <xref ref-type="fig" rid="F7">7A–C</xref>) similar to female, with five-segmented urosome. Anal operculum (Figure <xref ref-type="fig" rid="F7">7C</xref>) more finely serrated than in female. Antennae, mouthparts, <abbrev xmlns:xlink="http://www.w3.org/1999/xlink" xlink:title="swimming leg 1" id="ABBRID0EPZAE" xlink:type="simple">P1</abbrev>–<abbrev xmlns:xlink="http://www.w3.org/1999/xlink" xlink:title="swimming leg 2" id="ABBRID0ETZAE" xlink:type="simple">P2</abbrev>, <abbrev xmlns:xlink="http://www.w3.org/1999/xlink" xlink:title="swimming leg 3" id="ABBRID0EXZAE" xlink:type="simple">P3</abbrev><abbrev xmlns:xlink="http://www.w3.org/1999/xlink" xlink:title="exopod" id="ABBRID0E2ZAE" xlink:type="simple">Exp</abbrev>-2, and <abbrev xmlns:xlink="http://www.w3.org/1999/xlink" xlink:title="swimming leg 5" id="ABBRID0E6ZAE" xlink:type="simple">P5</abbrev> (Figs <xref ref-type="fig" rid="F7">7G</xref>, <xref ref-type="fig" rid="F8">8A–C</xref>) similar to those of female, except <abbrev xmlns:xlink="http://www.w3.org/1999/xlink" xlink:title="swimming leg 2" id="ABBRID0EL1AE" xlink:type="simple">P2</abbrev><abbrev xmlns:xlink="http://www.w3.org/1999/xlink" xlink:title="endopod" id="ABBRID0EP1AE" xlink:type="simple">Enp</abbrev>-2 with longer inner medial seta.</p><p>Antennule (Figs <xref ref-type="fig" rid="F6">6D</xref>, <xref ref-type="fig" rid="F7">7F</xref>) 16-segmented, geniculate. Armature formula as follows: 1(7S+2A), 2(3S), 3(1S), 4(2S+1A), 5(2S), 6(1S), 7(2S), 8(1A), 9(1S), 10(2S), 11(1Sp), 12(0), 13(2S+1A+1Sp), 14(1S), 15(3S), 16(7S+1A).</p><p><abbrev xmlns:xlink="http://www.w3.org/1999/xlink" xlink:title="swimming leg 3" id="ABBRID0E61AE" xlink:type="simple">P3</abbrev> (Figure <xref ref-type="fig" rid="F8">8C</xref>) intercoxal sclerite with acute projections on distal margin. <abbrev xmlns:xlink="http://www.w3.org/1999/xlink" xlink:title="endopod" id="ABBRID0EH2AE" xlink:type="simple">Enp</abbrev>-1 with inner pinnate seta. <abbrev xmlns:xlink="http://www.w3.org/1999/xlink" xlink:title="endopod" id="ABBRID0EL2AE" xlink:type="simple">Enp</abbrev>-2 with outer pinnate seta; transformed apical spine with hook-like tip, thin pinnate seta; inner strong bare seta, two inner pinnate setae. Transformed apical spine with several spinules at 2/3 length of it; less-produced medial portion; with short, acute tip.</p><p><abbrev xmlns:xlink="http://www.w3.org/1999/xlink" xlink:title="swimming leg 4" id="ABBRID0ER2AE" xlink:type="simple">P4</abbrev> (Figure <xref ref-type="fig" rid="F8">8D</xref>) intercoxal sclerite with acute projections on distal margin. Coxa without inner seta. Basis and <abbrev xmlns:xlink="http://www.w3.org/1999/xlink" xlink:title="exopod" id="ABBRID0EZ2AE" xlink:type="simple">Exp</abbrev>-1 with outer seta and spine, respectively. <abbrev xmlns:xlink="http://www.w3.org/1999/xlink" xlink:title="exopod" id="ABBRID0E42AE" xlink:type="simple">Exp</abbrev>-2 with three outer spines and two pinnate apical and inner setae. <abbrev xmlns:xlink="http://www.w3.org/1999/xlink" xlink:title="endopod" id="ABBRID0EB3AE" xlink:type="simple">Enp</abbrev>-1 with inner pinnate seta and spiniform process on inner and outer distal margins. <abbrev xmlns:xlink="http://www.w3.org/1999/xlink" xlink:title="endopod" id="ABBRID0EF3AE" xlink:type="simple">Enp</abbrev>-2 with apical spine and three long pinnate setae: apical and inner setae equal in length, 3.0 times as long as spine; outer seta 1.5 times longer than spine.</p><p><abbrev xmlns:xlink="http://www.w3.org/1999/xlink" xlink:title="swimming leg 6" id="ABBRID0EL3AE" xlink:type="simple">P6</abbrev> (Figs <xref ref-type="fig" rid="F6">6B, C</xref>, <xref ref-type="fig" rid="F7">7D</xref>) reduced to simple plate, represented by three subequal pinnate setae.</p><fig id="F6" position="float" orientation="portrait"><label>Figure 6.</label><caption><p><italic><tp:taxon-name><tp:taxon-name-part taxon-name-part-type="genus" reg="Bryocyclops">Bryocyclops</tp:taxon-name-part><tp:taxon-name-part taxon-name-part-type="species" reg="asetus">asetus</tp:taxon-name-part></tp:taxon-name></italic> sp. n., male: <bold>A</bold> habitus, dorsal view <bold>B</bold> urosome (without pediger V), lateral view <bold>C</bold> urosome (without pediger V), ventral view <bold>D</bold> antennule. Scale bar: 50 µm.</p></caption><graphic xmlns:xlink="http://www.w3.org/1999/xlink" xlink:href="zookeys-793-029-g006.jpg" position="float" orientation="portrait" xlink:type="simple" id="oo_238604.jpg"/></fig><fig id="F7" position="float" orientation="portrait"><label>Figure 7.</label><caption><p><italic><tp:taxon-name><tp:taxon-name-part taxon-name-part-type="genus" reg="Bryocyclops">Bryocyclops</tp:taxon-name-part><tp:taxon-name-part taxon-name-part-type="species" reg="asetus">asetus</tp:taxon-name-part></tp:taxon-name></italic> sp. n., SEM photographs of male: <bold>A</bold> habitus, dorsal view <bold>B</bold> prosome, dorsal view <bold>C</bold> urosome, dorsal view <bold>D</bold> urosome, ventral view <bold>E</bold> caudal ramus, ventral view <bold>F</bold> antennule.</p></caption><graphic xmlns:xlink="http://www.w3.org/1999/xlink" xlink:href="zookeys-793-029-g007.jpg" position="float" orientation="portrait" xlink:type="simple" id="oo_238605.jpg"/></fig><fig id="F8" position="float" orientation="portrait"><label>Figure 8.</label><caption><p><italic><tp:taxon-name><tp:taxon-name-part taxon-name-part-type="genus" reg="Bryocyclops">Bryocyclops</tp:taxon-name-part><tp:taxon-name-part taxon-name-part-type="species" reg="asetus">asetus</tp:taxon-name-part></tp:taxon-name></italic> sp. n., male <bold>A</bold><abbrev xmlns:xlink="http://www.w3.org/1999/xlink" xlink:title="swimming leg 1" id="ABBRID0EQ6AE" xlink:type="simple">P1</abbrev><bold>B</bold><abbrev xmlns:xlink="http://www.w3.org/1999/xlink" xlink:title="swimming leg 2" id="ABBRID0EW6AE" xlink:type="simple">P2</abbrev><bold>C</bold><abbrev xmlns:xlink="http://www.w3.org/1999/xlink" xlink:title="swimming leg 3" id="ABBRID0E36AE" xlink:type="simple">P3</abbrev><bold>D</bold><abbrev xmlns:xlink="http://www.w3.org/1999/xlink" xlink:title="swimming leg 4" id="ABBRID0EDAAG" xlink:type="simple">P4</abbrev>. Scale bar: 50 μm.</p></caption><graphic xmlns:xlink="http://www.w3.org/1999/xlink" xlink:href="zookeys-793-029-g008.jpg" position="float" orientation="portrait" xlink:type="simple" id="oo_238606.jpg"/></fig></tp:treatment-sec><tp:treatment-sec sec-type="variability" id="SECID0EMAAG"><title>Variability.</title><p>Two out of five examined females have round rather than acute distal margins on intercoxal sclerite of <abbrev xmlns:xlink="http://www.w3.org/1999/xlink" xlink:title="swimming leg 1" id="ABBRID0ESAAG" xlink:type="simple">P1</abbrev>.</p></tp:treatment-sec><tp:treatment-sec sec-type="etymology" id="SECID0EWAAG"><title>Etymology.</title><p>The specific name <italic><tp:taxon-name><tp:taxon-name-part taxon-name-part-type="genus" reg="Bryocyclops"/><tp:taxon-name-part taxon-name-part-type="species" reg="asetus">asetus</tp:taxon-name-part></tp:taxon-name></italic> refers to the one of the primary characteristic that discriminates the new species from other species of group I <italic>sensu</italic><xref ref-type="bibr" rid="B17">Lindberg (1953)</xref> by the first swimming leg without an inner coxal seta.</p></tp:treatment-sec><tp:treatment-sec sec-type="distribution" id="SECID0EMBAG"><title>Geographical distribution.</title><p>This species is currently known only from Sai Cave, Khao Daeng Subdistrict, Kui Buri District, Prachuap Khiri Khan Province, Thailand.</p></tp:treatment-sec><tp:treatment-sec sec-type="remarks" id="SECID0ERBAG"><title>Remarks.</title><p>The new species is most similar to <italic><tp:taxon-name><tp:taxon-name-part taxon-name-part-type="genus" reg="Bryocyclops">B.</tp:taxon-name-part><tp:taxon-name-part taxon-name-part-type="species" reg="maewaensis">maewaensis</tp:taxon-name-part></tp:taxon-name></italic>, found in caves in northern and western Thailand. They share the same morphological characteristics, such as the free margin of anal operculum ovate and serrate, the same setae and spines formula on <abbrev xmlns:xlink="http://www.w3.org/1999/xlink" xlink:title="swimming leg 1" id="ABBRID0ECCAG" xlink:type="simple">P1</abbrev>–<abbrev xmlns:xlink="http://www.w3.org/1999/xlink" xlink:title="swimming leg 4" id="ABBRID0EGCAG" xlink:type="simple">P4</abbrev><abbrev xmlns:xlink="http://www.w3.org/1999/xlink" xlink:title="exopod" id="ABBRID0EKCAG" xlink:type="simple">Exp</abbrev>-2 (setae: 5.5.5.4; spines: 3.3.3.3) and the same setae formula on <abbrev xmlns:xlink="http://www.w3.org/1999/xlink" xlink:title="swimming leg 1" id="ABBRID0EOCAG" xlink:type="simple">P1</abbrev>–<abbrev xmlns:xlink="http://www.w3.org/1999/xlink" xlink:title="swimming leg 4" id="ABBRID0ESCAG" xlink:type="simple">P4</abbrev><abbrev xmlns:xlink="http://www.w3.org/1999/xlink" xlink:title="endopod" id="ABBRID0EWCAG" xlink:type="simple">Enp</abbrev>-2 (3.4.5.3) in both sexes, except the male <abbrev xmlns:xlink="http://www.w3.org/1999/xlink" xlink:title="swimming leg 3" id="ABBRID0E1CAG" xlink:type="simple">P3</abbrev><abbrev xmlns:xlink="http://www.w3.org/1999/xlink" xlink:title="endopod" id="ABBRID0E5CAG" xlink:type="simple">Enp</abbrev>-2 of <italic><tp:taxon-name><tp:taxon-name-part taxon-name-part-type="genus" reg="Bryocyclops">B.</tp:taxon-name-part><tp:taxon-name-part taxon-name-part-type="species" reg="asetus">asetus</tp:taxon-name-part></tp:taxon-name></italic> sp. n. which has five instead of four setae. The new species is clearly differentiated from <italic><tp:taxon-name><tp:taxon-name-part taxon-name-part-type="genus" reg="Bryocyclops">B.</tp:taxon-name-part><tp:taxon-name-part taxon-name-part-type="species" reg="maewaensis">maewaensis</tp:taxon-name-part></tp:taxon-name></italic> by its typical divergent caudal rami, the absence of a coxal seta on <abbrev xmlns:xlink="http://www.w3.org/1999/xlink" xlink:title="swimming leg 1" id="ABBRID0EYDAG" xlink:type="simple">P1</abbrev> and the absence of blunt-tipped setae on <abbrev xmlns:xlink="http://www.w3.org/1999/xlink" xlink:title="swimming leg 2" id="ABBRID0E3DAG" xlink:type="simple">P2</abbrev>–<abbrev xmlns:xlink="http://www.w3.org/1999/xlink" xlink:title="swimming leg 3" id="ABBRID0EAEAG" xlink:type="simple">P3</abbrev><abbrev xmlns:xlink="http://www.w3.org/1999/xlink" xlink:title="exopod" id="ABBRID0EEEAG" xlink:type="simple">Exp</abbrev>-2. Female <abbrev xmlns:xlink="http://www.w3.org/1999/xlink" xlink:title="swimming leg 4" id="ABBRID0EIEAG" xlink:type="simple">P4</abbrev><abbrev xmlns:xlink="http://www.w3.org/1999/xlink" xlink:title="endopod" id="ABBRID0EMEAG" xlink:type="simple">Enp</abbrev>-1 of <italic><tp:taxon-name><tp:taxon-name-part taxon-name-part-type="genus" reg="Bryocyclops">B.</tp:taxon-name-part><tp:taxon-name-part taxon-name-part-type="species" reg="asetus">asetus</tp:taxon-name-part></tp:taxon-name></italic> sp. n. is larger than <abbrev xmlns:xlink="http://www.w3.org/1999/xlink" xlink:title="endopod" id="ABBRID0E2EAG" xlink:type="simple">Enp</abbrev>-2 and has no spiniform process on the inner distal margin, which is present in <italic><tp:taxon-name><tp:taxon-name-part taxon-name-part-type="genus" reg="Bryocyclops">B.</tp:taxon-name-part><tp:taxon-name-part taxon-name-part-type="species" reg="maewaensis">maewaensis</tp:taxon-name-part></tp:taxon-name></italic>. Female <abbrev xmlns:xlink="http://www.w3.org/1999/xlink" xlink:title="swimming leg 4" id="ABBRID0EKFAG" xlink:type="simple">P4</abbrev><abbrev xmlns:xlink="http://www.w3.org/1999/xlink" xlink:title="endopod" id="ABBRID0EOFAG" xlink:type="simple">Enp</abbrev>-2 of the new species has three long slender setae which are longer than the apical spine on the same segment, but <italic><tp:taxon-name><tp:taxon-name-part taxon-name-part-type="genus" reg="Bryocyclops">B.</tp:taxon-name-part><tp:taxon-name-part taxon-name-part-type="species" reg="maewaensis">maewaensis</tp:taxon-name-part></tp:taxon-name></italic> has robust and short setae that are approximately as long as spine. Male <abbrev xmlns:xlink="http://www.w3.org/1999/xlink" xlink:title="swimming leg 3" id="ABBRID0E4FAG" xlink:type="simple">P3</abbrev><abbrev xmlns:xlink="http://www.w3.org/1999/xlink" xlink:title="endopod" id="ABBRID0EBGAG" xlink:type="simple">Enp</abbrev>-2 of the new species has a different transformed spine compared to <italic><tp:taxon-name><tp:taxon-name-part taxon-name-part-type="genus" reg="Bryocyclops">B.</tp:taxon-name-part><tp:taxon-name-part taxon-name-part-type="species" reg="maewaensis">maewaensis</tp:taxon-name-part></tp:taxon-name></italic>: the expansion is less expressed and is armed with strong spinules in the new species, but <italic><tp:taxon-name><tp:taxon-name-part taxon-name-part-type="genus" reg="Bryocyclops">B.</tp:taxon-name-part><tp:taxon-name-part taxon-name-part-type="species" reg="maewaensis">maewaensis</tp:taxon-name-part></tp:taxon-name></italic> has a well-expressed expansion and no ornamented surface.</p></tp:treatment-sec><tp:treatment-sec><!--Section generated to contain objects referenced in tp:taxon-treatment.--><fig id="F12" position="float" orientation="portrait"><label>Figure 12.</label><caption><p><italic><tp:taxon-name><tp:taxon-name-part taxon-name-part-type="genus" reg="Bryocyclops">Bryocyclops</tp:taxon-name-part><tp:taxon-name-part taxon-name-part-type="species" reg="asetus">asetus</tp:taxon-name-part></tp:taxon-name></italic> sp. n. (<bold>A, C</bold>) and <italic><tp:taxon-name><tp:taxon-name-part taxon-name-part-type="genus" reg="Bryocyclops">B.</tp:taxon-name-part><tp:taxon-name-part taxon-name-part-type="species" reg="muscicola">muscicola</tp:taxon-name-part></tp:taxon-name></italic> (Menzel, 1926) (<bold>B, D–G</bold>) <bold>A–B</bold> photographs in light microscopy showing eggs <bold>C–G</bold> microcavernicolous habitats from different zones <bold>C</bold> pool <bold>D–E</bold> water container collecting drip water from cliff (water container not shown in <bold>D</bold>) and stalactite <bold>F–G</bold> water tank (<bold>C, F</bold> in dark zone <bold>G</bold> in transition zone <bold>D, E</bold> in entrance zone).</p></caption><graphic xmlns:xlink="http://www.w3.org/1999/xlink" xlink:href="zookeys-793-029-g012.jpg" position="float" orientation="portrait" xlink:type="simple" id="oo_238610.jpg"/></fig></tp:treatment-sec><ref-list><ref id="B17"><mixed-citation xmlns:xlink="http://www.w3.org/1999/xlink" xlink:type="simple"><person-group><name name-style="western"><surname>Lindberg</surname><given-names>K</given-names></name></person-group> (<year>1953</year>) <article-title>Les cyclopides (Crustacés Copépodes) très évolués en tant que habitants des eaux souterraines.</article-title><source>Actes Premier Congrès International de Spéléologie</source><volume>3</volume>: <fpage>71</fpage>–<lpage>83</lpage>.</mixed-citation></ref></ref-list></tp:taxon-treatment>
