# Supplementary material for: Bryocyclopsasetus sp. n. and the presence of Bryocyclopsmuscicola (Menzel, 1926) from Thailand (Crustacea, Copepoda, Cyclopoida, Cyclopidae)
Source: Zookeys. 2018 Oct 29;(793):29–51. doi: 10.3897/zookeys.793.25005 (PMC6218533; doi:10.3897/zookeys.793.25005)
Supplement: XML Treatment for Bryocyclops muscicola [file zookeys.793.25005-treatment2.xml]

<!DOCTYPE tp:taxon-treatment
  PUBLIC "-//TaxonX//DTD Taxonomic Treatment Publishing DTD v0 20100105//EN" "tax-treatment-NSO.dtd">
<tp:taxon-treatment xmlns:tp="http://www.plazi.org/taxpub"><tp:treatment-meta><kwd-group><label>Taxon classification</label><kwd><named-content xmlns:xlink="http://www.w3.org/1999/xlink" content-type="kingdom">Animalia</named-content></kwd><kwd><named-content xmlns:xlink="http://www.w3.org/1999/xlink" content-type="order">Cyclopoida</named-content></kwd><kwd><named-content xmlns:xlink="http://www.w3.org/1999/xlink" content-type="family">Cyclopidae</named-content></kwd></kwd-group><mixed-citation publication-type="journal"><person-group><name><surname>Watiroyram</surname><given-names>Santi</given-names></name></person-group><article-title><italic><tp:taxon-name><tp:taxon-name-part taxon-name-part-type="genus" reg="Bryocyclops">Bryocyclops</tp:taxon-name-part><tp:taxon-name-part taxon-name-part-type="species" reg="asetus">asetus</tp:taxon-name-part></tp:taxon-name></italic> sp. n. and the presence of <italic><tp:taxon-name><tp:taxon-name-part taxon-name-part-type="genus" reg="Bryocyclops">Bryocyclops</tp:taxon-name-part><tp:taxon-name-part taxon-name-part-type="species" reg="muscicola">muscicola</tp:taxon-name-part></tp:taxon-name></italic> (Menzel, 1926) from Thailand (<tp:taxon-name><tp:taxon-name-part taxon-name-part-type="subphylum">Crustacea</tp:taxon-name-part></tp:taxon-name>, <tp:taxon-name><tp:taxon-name-part taxon-name-part-type="subclass">Copepoda</tp:taxon-name-part></tp:taxon-name>, <tp:taxon-name><tp:taxon-name-part taxon-name-part-type="order">Cyclopoida</tp:taxon-name-part></tp:taxon-name>, <tp:taxon-name><tp:taxon-name-part taxon-name-part-type="family">Cyclopidae</tp:taxon-name-part></tp:taxon-name>)</article-title><source>Zookeys</source><day>29</day><month>10</month><year>2018</year><volume>2018</volume><issue>793</issue><fpage>29</fpage><lpage>51</lpage><pub-id pub-id-type="doi">10.3897/zookeys.793.25005</pub-id></mixed-citation></tp:treatment-meta><tp:nomenclature><tp:taxon-name>
                  <tp:taxon-name-part taxon-name-part-type="genus" reg="Bryocyclops">Bryocyclops</tp:taxon-name-part>
                  <tp:taxon-name-part taxon-name-part-type="species" reg="muscicola">muscicola</tp:taxon-name-part>
                </tp:taxon-name><tp:taxon-authority>(Menzel, 1926)</tp:taxon-authority><xref ref-type="fig" rid="F9">Figs 9</xref><xref ref-type="fig" rid="F10">, 10</xref><xref ref-type="fig" rid="F11">, 11</xref></tp:nomenclature><tp:treatment-sec sec-type="material" id="SECID0ELIAG"><title>Material examined.</title><p>One dissected adult female and male mounted separately on one slide from each (seven) caves: Pha Pu Cave (<abbrev xmlns:xlink="http://www.w3.org/1999/xlink" content-type="institution" xlink:title="Nakhon Phanom University, Faculty of Science, Thailand" id="ABBRID0ERIAG" xlink:type="simple">NPU</abbrev> 2018–004-005), Na-Or Subdistrict, Muang District, Loei Province, <named-content xmlns:xlink="http://www.w3.org/1999/xlink" content-type="dwc:verbatimCoordinates" xlink:type="simple"><named-content content-type="geo-json" specific-use="{&#34;type&#34;:&#34;Point&#34;,&#34;coordinates&#34;:[101.727500,17.555833]}" id="NCID0EZIAG" xlink:type="simple">17°33'21"N; 101°43'39"E</named-content></named-content>, altitude: 247 m, collected on 18 August 2014; Chang Phueak Cave (<abbrev xmlns:xlink="http://www.w3.org/1999/xlink" content-type="institution" xlink:title="Nakhon Phanom University, Faculty of Science, Thailand" id="ABBRID0E5IAG" xlink:type="simple">NPU</abbrev> 2018–006-007), Banna Subdistrict, Muang District, Chumphon Province, <named-content xmlns:xlink="http://www.w3.org/1999/xlink" content-type="dwc:verbatimCoordinates" xlink:type="simple"><named-content content-type="geo-json" specific-use="{&#34;type&#34;:&#34;Point&#34;,&#34;coordinates&#34;:[99.035000,10.446111]}" id="NCID0EGJAG" xlink:type="simple">10°26'46"N; 99°02'06"E</named-content></named-content>, altitude: 104 m, collected on 10 August 2015; Mae Nang Songsi Cave (<abbrev xmlns:xlink="http://www.w3.org/1999/xlink" content-type="institution" xlink:title="Nakhon Phanom University, Faculty of Science, Thailand" id="ABBRID0ELJAG" xlink:type="simple">NPU</abbrev> 2018–008-009), Hin Tok Subdistrict, Ron Phibun District, Nakhon Si Thammarat Province, <named-content xmlns:xlink="http://www.w3.org/1999/xlink" content-type="dwc:verbatimCoordinates" xlink:type="simple"><named-content content-type="geo-json" specific-use="{&#34;type&#34;:&#34;Point&#34;,&#34;coordinates&#34;:[99.866944,8.245833]}" id="NCID0ETJAG" xlink:type="simple">08°14'45"N; 99°52'01"E</named-content></named-content>, altitude: 45 m collected on 23 October 2015; Khao Tiphon Cave (<abbrev xmlns:xlink="http://www.w3.org/1999/xlink" content-type="institution" xlink:title="Nakhon Phanom University, Faculty of Science, Thailand" id="ABBRID0EYJAG" xlink:type="simple">NPU</abbrev> 2018–010-011), Thung Wa Subdistrict, Thung Wa District, Satun Province, <named-content xmlns:xlink="http://www.w3.org/1999/xlink" content-type="dwc:verbatimCoordinates" xlink:type="simple"><named-content content-type="geo-json" specific-use="{&#34;type&#34;:&#34;Point&#34;,&#34;coordinates&#34;:[99.798056,7.086111]}" id="NCID0EAKAG" xlink:type="simple">07°05'10"N; 99°47'53"E</named-content></named-content>, altitude: 46 m collected on 24 October 2015; Khao Jean Cave (<abbrev xmlns:xlink="http://www.w3.org/1999/xlink" content-type="institution" xlink:title="Nakhon Phanom University, Faculty of Science, Thailand" id="ABBRID0EFKAG" xlink:type="simple">NPU</abbrev> 2018–012-013), Khlong Khut Subdistrict, Muang District, Satun Province, <named-content xmlns:xlink="http://www.w3.org/1999/xlink" content-type="dwc:verbatimCoordinates" xlink:type="simple"><named-content content-type="geo-json" specific-use="{&#34;type&#34;:&#34;Point&#34;,&#34;coordinates&#34;:[100.104722,6.642222]}" id="NCID0ENKAG" xlink:type="simple">06°38'32"N; 100°05'77"E</named-content></named-content>, altitude: 38 m collected on 25 October 2015; Kaew Cave (<abbrev xmlns:xlink="http://www.w3.org/1999/xlink" content-type="institution" xlink:title="Nakhon Phanom University, Faculty of Science, Thailand" id="ABBRID0ESKAG" xlink:type="simple">NPU</abbrev> 2018–014-015), Laem Thong Subdistrict, Phakdi Chumphon District, Chaiyaphum Province, <named-content xmlns:xlink="http://www.w3.org/1999/xlink" content-type="dwc:verbatimCoordinates" xlink:type="simple"><named-content content-type="geo-json" specific-use="{&#34;type&#34;:&#34;Point&#34;,&#34;coordinates&#34;:[101.410000,15.974167]}" id="NCID0E1KAG" xlink:type="simple">15°58'27"N; 101°24'36"E</named-content></named-content>, altitude: 394 m, collected on 19 September 2016; Khao Maka Cave (<abbrev xmlns:xlink="http://www.w3.org/1999/xlink" content-type="institution" xlink:title="Nakhon Phanom University, Faculty of Science, Thailand" id="ABBRID0E6KAG" xlink:type="simple">NPU</abbrev> 2018–016-017), Sala Lamduan Subdistrict, Muang District, Sa Kaeo Province, <named-content xmlns:xlink="http://www.w3.org/1999/xlink" content-type="dwc:verbatimCoordinates" xlink:type="simple"><named-content content-type="geo-json" specific-use="{&#34;type&#34;:&#34;Point&#34;,&#34;coordinates&#34;:[101.947500,13.786111]}" id="NCID0EHLAG" xlink:type="simple">13°47'10"N; 101°56'51"E</named-content></named-content>, altitude: 121 m, collected on 5 November 2017. Four adult males and four adult females from Chang Phueak Cave mounted on one stub for SEM analysis (<abbrev xmlns:xlink="http://www.w3.org/1999/xlink" content-type="institution" xlink:title="Nakhon Phanom University, Faculty of Science, Thailand" id="ABBRID0EMLAG" xlink:type="simple">NPU</abbrev> 2018–018). All specimens collected by author.</p></tp:treatment-sec><tp:treatment-sec sec-type="description" id="SECID0ERLAG"><title>Description of adult female.</title><p>Body length (n = 5) excluding caudal setae, 481–491 μm (mean 486 μm), width 154–156 μm (mean 155 μm), body length/width ratio approximately 3.0 (Figs <xref ref-type="fig" rid="F9">9A</xref>, <xref ref-type="fig" rid="F11">11A</xref>). Prosome length 290–293 μm (mean 292 μm), urosome length 208–213 μm (mean 210 μm); prosome/urosome length ratio 1.4. Body surface with refractile points from cephalothorax to genital double-somite. Cephalothorax with dorsally incorporated scar, pair of dorsolateral body pits. Prosomites with smooth posterior dorsal margins; pedigers I-IV with serrated lines above posterior margins; pedigers I and II with dorsolateral body pits. Urosomites with dorsally serrated posterior margins; finely serrated on pediger V; urosomites coarsely serrate both dorsally and ventrally (Fig. <xref ref-type="fig" rid="F9">9B, C, E</xref>). Genital double-somite (Fig. <xref ref-type="fig" rid="F9">9B–D</xref>) symmetrical, 1.6 times as long as wide. Pair of sclerotized structures dorsolaterally, single copulatory pore midventrally. Urosomite 3–4 (Figure <xref ref-type="fig" rid="F9">9E</xref>) with body pits on dorsolateral surface. Anal somite (Fig. <xref ref-type="fig" rid="F9">9E–F</xref>) with strong spinules along entire posterior margin; pair of long sensilla above base of anal operculum. Anal operculum ovate, coarsely serrated and reaches over three-fourths of caudal ramus.</p><fig id="F9" position="float" orientation="portrait"><label>Figure 9.</label><caption><p><italic><tp:taxon-name><tp:taxon-name-part taxon-name-part-type="genus" reg="Bryocyclops">Bryocyclops</tp:taxon-name-part><tp:taxon-name-part taxon-name-part-type="species" reg="muscicola">muscicola</tp:taxon-name-part></tp:taxon-name></italic> (Menzel, 1926), SEM photographs of female: <bold>A</bold> habitus, dorsal view <bold>B</bold> pedigers III–V, genital double-somite, two later urosomites, dorsal view <bold>C</bold> urosome (genital double-somite with spermatophore), ventral view <bold>D</bold> genital double-somite, ventral view <bold>E</bold> urosome (without pediger V and genital double-somite), dorsal view <bold>F</bold> anal somite and caudal rami, ventral view <bold>G</bold><abbrev xmlns:xlink="http://www.w3.org/1999/xlink" xlink:title="swimming leg 5" id="ABBRID0EQNAG" xlink:type="simple">P5</abbrev><bold>H</bold><abbrev xmlns:xlink="http://www.w3.org/1999/xlink" xlink:title="swimming leg 6" id="ABBRID0EWNAG" xlink:type="simple">P6</abbrev>.</p></caption><graphic xmlns:xlink="http://www.w3.org/1999/xlink" xlink:href="zookeys-793-029-g009.jpg" position="float" orientation="portrait" xlink:type="simple" id="oo_238607.jpg"/></fig><p>Caudal rami (Fig. <xref ref-type="fig" rid="F9">9E–F</xref>) parallel. Ramus 1.6 times as long as wide; with well-developed dorsal keel. Each ramus with four (seta II–V) pinnate setae and two (seta VI–VII) bare setae: posterolateral (III), outer terminal (IV) and dorsal (VII) setae with spinules above its insertion; setae IV and V (inner terminal seta) with breaking plane.</p><p><abbrev xmlns:xlink="http://www.w3.org/1999/xlink" xlink:title="swimming leg 1" id="ABBRID0EHOAG" xlink:type="simple">P1</abbrev>–<abbrev xmlns:xlink="http://www.w3.org/1999/xlink" xlink:title="swimming leg 4" id="ABBRID0ELOAG" xlink:type="simple">P4</abbrev> (Fig. <xref ref-type="fig" rid="F11">11B–E</xref>) biramous with two-segmented <abbrev xmlns:xlink="http://www.w3.org/1999/xlink" xlink:title="exopod" id="ABBRID0ETOAG" xlink:type="simple">Exp</abbrev> and <abbrev xmlns:xlink="http://www.w3.org/1999/xlink" xlink:title="endopod" id="ABBRID0EXOAG" xlink:type="simple">Enp</abbrev> but <abbrev xmlns:xlink="http://www.w3.org/1999/xlink" xlink:title="swimming leg 4" id="ABBRID0E2OAG" xlink:type="simple">P4</abbrev> with one-segmented <abbrev xmlns:xlink="http://www.w3.org/1999/xlink" xlink:title="endopod" id="ABBRID0E6OAG" xlink:type="simple">Enp</abbrev>. Intercoxal sclerites with acute projections on distal margin. <abbrev xmlns:xlink="http://www.w3.org/1999/xlink" xlink:title="swimming leg 2" id="ABBRID0EDPAG" xlink:type="simple">P2</abbrev>–<abbrev xmlns:xlink="http://www.w3.org/1999/xlink" xlink:title="swimming leg 3" id="ABBRID0EHPAG" xlink:type="simple">P3</abbrev><abbrev xmlns:xlink="http://www.w3.org/1999/xlink" xlink:title="exopod" id="ABBRID0ELPAG" xlink:type="simple">Exp</abbrev>-2 with two blunt-tipped setae (apical and inner seta) (Figure <xref ref-type="fig" rid="F11">11C</xref>). <abbrev xmlns:xlink="http://www.w3.org/1999/xlink" xlink:title="swimming leg 1" id="ABBRID0ETPAG" xlink:type="simple">P1</abbrev>–<abbrev xmlns:xlink="http://www.w3.org/1999/xlink" xlink:title="swimming leg 3" id="ABBRID0EXPAG" xlink:type="simple">P3</abbrev><abbrev xmlns:xlink="http://www.w3.org/1999/xlink" xlink:title="endopod" id="ABBRID0E2PAG" xlink:type="simple">Enp</abbrev>-1 with spiniform process on outer distal corner. <abbrev xmlns:xlink="http://www.w3.org/1999/xlink" xlink:title="swimming leg 4" id="ABBRID0E6PAG" xlink:type="simple">P4</abbrev><abbrev xmlns:xlink="http://www.w3.org/1999/xlink" xlink:title="endopod" id="ABBRID0EDQAG" xlink:type="simple">Enp</abbrev> with spiniform process on mid-outer margin. Spine and setal formula of <abbrev xmlns:xlink="http://www.w3.org/1999/xlink" xlink:title="swimming leg 1" id="ABBRID0EHQAG" xlink:type="simple">P1</abbrev>–<abbrev xmlns:xlink="http://www.w3.org/1999/xlink" xlink:title="swimming leg 4" id="ABBRID0ELQAG" xlink:type="simple">P4</abbrev> as follows (seta in Arabic numerals, spine in Roman numerals for outer-inner or outer-apical-inner seta/spine):</p><table-wrap position="float" orientation="portrait"><table id="TID0E1KAE" rules="all"><tbody><tr><th rowspan="2" colspan="1"/><th rowspan="2" colspan="1">Coxa</th><th rowspan="2" colspan="1">Basis</th><th rowspan="1" colspan="2">
                          <abbrev xmlns:xlink="http://www.w3.org/1999/xlink" xlink:title="exopod" id="ABBRID0EGRAG" xlink:type="simple">Exp</abbrev>
                        </th><th rowspan="1" colspan="2">
                          <abbrev xmlns:xlink="http://www.w3.org/1999/xlink" xlink:title="endopod" id="ABBRID0EORAG" xlink:type="simple">Enp</abbrev>
                        </th></tr><tr><th rowspan="1" colspan="1">1</th><th rowspan="1" colspan="1">2</th><th rowspan="1" colspan="1">1</th><th rowspan="1" colspan="1">2</th></tr><tr><td rowspan="1" colspan="1">
                          <abbrev xmlns:xlink="http://www.w3.org/1999/xlink" xlink:title="swimming leg 1" id="ABBRID0EESAG" xlink:type="simple">P1</abbrev>
                        </td><td rowspan="1" colspan="1">0-1</td><td rowspan="1" colspan="1">1-I</td><td rowspan="1" colspan="1">I-0</td><td rowspan="1" colspan="1">III-2-3</td><td rowspan="1" colspan="1">0-1</td><td rowspan="1" colspan="1">1-I-2</td></tr><tr><td rowspan="1" colspan="1">
                          <abbrev xmlns:xlink="http://www.w3.org/1999/xlink" xlink:title="swimming leg 2" id="ABBRID0E6SAG" xlink:type="simple">P2</abbrev>
                        </td><td rowspan="1" colspan="1">0-0</td><td rowspan="1" colspan="1">1-0</td><td rowspan="1" colspan="1">I-0</td><td rowspan="1" colspan="1">III-2-3</td><td rowspan="1" colspan="1">0-1</td><td rowspan="1" colspan="1">1-I+1-1</td></tr><tr><td rowspan="1" colspan="1">
                          <abbrev xmlns:xlink="http://www.w3.org/1999/xlink" xlink:title="swimming leg 3" id="ABBRID0E1TAG" xlink:type="simple">P3</abbrev>
                        </td><td rowspan="1" colspan="1">0-0</td><td rowspan="1" colspan="1">1-0</td><td rowspan="1" colspan="1">I-0</td><td rowspan="1" colspan="1">III-2-3</td><td rowspan="1" colspan="1">0-1</td><td rowspan="1" colspan="1">1-I+1-3</td></tr><tr><td rowspan="1" colspan="1">
                          <abbrev xmlns:xlink="http://www.w3.org/1999/xlink" xlink:title="swimming leg 4" id="ABBRID0EVUAG" xlink:type="simple">P4</abbrev>
                        </td><td rowspan="1" colspan="1">0-0</td><td rowspan="1" colspan="1">1-0</td><td rowspan="1" colspan="1">I-0</td><td rowspan="1" colspan="1">III-2-2</td><td rowspan="1" colspan="1">1-I+1-2</td><td rowspan="1" colspan="1">-</td></tr></tbody></table></table-wrap><p><abbrev xmlns:xlink="http://www.w3.org/1999/xlink" xlink:title="swimming leg 5" id="ABBRID0ENVAG" xlink:type="simple">P5</abbrev> (Figure <xref ref-type="fig" rid="F9">9G</xref>) completely fused to pediger V, represented by three pinnate setae: dorsal seta longest, on small prominence; two ventral setae completely fused with pediger, inner seta shortest.</p><p><abbrev xmlns:xlink="http://www.w3.org/1999/xlink" xlink:title="swimming leg 6" id="ABBRID0EXVAG" xlink:type="simple">P6</abbrev> (Figure <xref ref-type="fig" rid="F9">9H</xref>) located on genital double-somite at 1/2 length, dorsolaterally; represented by one short pinnate seta and two tiny spinules on small plate.</p><p>Adult females with pair of egg sacs (Figure <xref ref-type="fig" rid="F12">12B</xref>), each with two eggs, with a mean diameter of 50 μm (n = 8).</p><p>Spermatophore (Figure <xref ref-type="fig" rid="F9">9C</xref>) bean-shaped, paired, visible on genital double-somite mid-posteroventrally.</p><fig id="F10" position="float" orientation="portrait"><label>Figure 10.</label><caption><p><italic><tp:taxon-name><tp:taxon-name-part taxon-name-part-type="genus" reg="Bryocyclops">Bryocyclops</tp:taxon-name-part><tp:taxon-name-part taxon-name-part-type="species" reg="muscicola">muscicola</tp:taxon-name-part></tp:taxon-name></italic> (Menzel, 1926), SEM photographs of male in dorsal view <bold>A</bold> habitus <bold>B</bold> cephalothorax and pediger II <bold>C</bold> pedigers III–V, genital somite and later urosomites <bold>D</bold> genital somite and later urosomites <bold>E</bold> anal somite and caudal rami.</p></caption><graphic xmlns:xlink="http://www.w3.org/1999/xlink" xlink:href="zookeys-793-029-g010.jpg" position="float" orientation="portrait" xlink:type="simple" id="oo_238608.jpg"/></fig><fig id="F11" position="float" orientation="portrait"><label>Figure 11.</label><caption><p><italic><tp:taxon-name><tp:taxon-name-part taxon-name-part-type="genus" reg="Bryocyclops">Bryocyclops</tp:taxon-name-part><tp:taxon-name-part taxon-name-part-type="species" reg="muscicola">muscicola</tp:taxon-name-part></tp:taxon-name></italic> (Menzel, 1926), female (<bold>A–E</bold>) and male (<bold>F–J</bold>) <bold>A</bold> habitus, dorsal view <bold>B</bold><abbrev xmlns:xlink="http://www.w3.org/1999/xlink" xlink:title="swimming leg 1" id="ABBRID0EIYAG" xlink:type="simple">P1</abbrev><bold>C</bold><abbrev xmlns:xlink="http://www.w3.org/1999/xlink" xlink:title="swimming leg 2" id="ABBRID0EOYAG" xlink:type="simple">P2</abbrev><bold>D</bold><abbrev xmlns:xlink="http://www.w3.org/1999/xlink" xlink:title="swimming leg 3" id="ABBRID0EUYAG" xlink:type="simple">P3</abbrev><abbrev xmlns:xlink="http://www.w3.org/1999/xlink" xlink:title="endopod" id="ABBRID0EYYAG" xlink:type="simple">Enp</abbrev><bold>E</bold><abbrev xmlns:xlink="http://www.w3.org/1999/xlink" xlink:title="swimming leg 4" id="ABBRID0E5YAG" xlink:type="simple">P4</abbrev><bold>F</bold> urosome, lateral view <bold>G</bold> anal somite and caudal rami, dorsal view <bold>H</bold> urosome (without pediger V), ventral view <bold>I</bold><abbrev xmlns:xlink="http://www.w3.org/1999/xlink" xlink:title="swimming leg 3" id="ABBRID0EKZAG" xlink:type="simple">P3</abbrev><abbrev xmlns:xlink="http://www.w3.org/1999/xlink" xlink:title="endopod" id="ABBRID0EOZAG" xlink:type="simple">Enp</abbrev><bold>J</bold><abbrev xmlns:xlink="http://www.w3.org/1999/xlink" xlink:title="swimming leg 4" id="ABBRID0EUZAG" xlink:type="simple">P4</abbrev><abbrev xmlns:xlink="http://www.w3.org/1999/xlink" xlink:title="endopod" id="ABBRID0EYZAG" xlink:type="simple">Enp</abbrev>. Scale bar: 50 µm.</p></caption><graphic xmlns:xlink="http://www.w3.org/1999/xlink" xlink:href="zookeys-793-029-g011.jpg" position="float" orientation="portrait" xlink:type="simple" id="oo_238609.jpg"/></fig><fig id="F12" position="float" orientation="portrait"><label>Figure 12.</label><caption><p><italic><tp:taxon-name><tp:taxon-name-part taxon-name-part-type="genus" reg="Bryocyclops">Bryocyclops</tp:taxon-name-part><tp:taxon-name-part taxon-name-part-type="species" reg="asetus">asetus</tp:taxon-name-part></tp:taxon-name></italic> sp. n. (<bold>A, C</bold>) and <italic><tp:taxon-name><tp:taxon-name-part taxon-name-part-type="genus" reg="Bryocyclops">B.</tp:taxon-name-part><tp:taxon-name-part taxon-name-part-type="species" reg="muscicola">muscicola</tp:taxon-name-part></tp:taxon-name></italic> (Menzel, 1926) (<bold>B, D–G</bold>) <bold>A–B</bold> photographs in light microscopy showing eggs <bold>C–G</bold> microcavernicolous habitats from different zones <bold>C</bold> pool <bold>D–E</bold> water container collecting drip water from cliff (water container not shown in <bold>D</bold>) and stalactite <bold>F–G</bold> water tank (<bold>C, F</bold> in dark zone <bold>G</bold> in transition zone <bold>D, E</bold> in entrance zone).</p></caption><graphic xmlns:xlink="http://www.w3.org/1999/xlink" xlink:href="zookeys-793-029-g012.jpg" position="float" orientation="portrait" xlink:type="simple" id="oo_238610.jpg"/></fig></tp:treatment-sec><tp:treatment-sec sec-type="description" id="SECID0E12AG"><title>Description of adult male.</title><p>Body length (Figs <xref ref-type="fig" rid="F10">10</xref>, <xref ref-type="fig" rid="F11">11F–H</xref>) smaller than female with total body lengths of 432–440 μm (mean 436 μm), prosome/urosome length ratio 1.3 (n = 5). Body ornamentation, armature of <abbrev xmlns:xlink="http://www.w3.org/1999/xlink" xlink:title="swimming leg 1" id="ABBRID0EI3AG" xlink:type="simple">P1</abbrev>–<abbrev xmlns:xlink="http://www.w3.org/1999/xlink" xlink:title="swimming leg 2" id="ABBRID0EM3AG" xlink:type="simple">P2</abbrev>, <abbrev xmlns:xlink="http://www.w3.org/1999/xlink" xlink:title="swimming leg 3" id="ABBRID0EQ3AG" xlink:type="simple">P3</abbrev>–<abbrev xmlns:xlink="http://www.w3.org/1999/xlink" xlink:title="swimming leg 4" id="ABBRID0EU3AG" xlink:type="simple">P4</abbrev><abbrev xmlns:xlink="http://www.w3.org/1999/xlink" xlink:title="exopod" id="ABBRID0EY3AG" xlink:type="simple">Exp</abbrev>-2, and <abbrev xmlns:xlink="http://www.w3.org/1999/xlink" xlink:title="swimming leg 5" id="ABBRID0E33AG" xlink:type="simple">P5</abbrev> similar to those of females. <abbrev xmlns:xlink="http://www.w3.org/1999/xlink" xlink:title="swimming leg 3" id="ABBRID0EA4AG" xlink:type="simple">P3</abbrev> (Figure <xref ref-type="fig" rid="F11">11I</xref>) with two-segmented <abbrev xmlns:xlink="http://www.w3.org/1999/xlink" xlink:title="endopod" id="ABBRID0EI4AG" xlink:type="simple">Enp</abbrev>, <abbrev xmlns:xlink="http://www.w3.org/1999/xlink" xlink:title="endopod" id="ABBRID0EM4AG" xlink:type="simple">Enp</abbrev>-1 with inner pinnate seta and spiniform process on outer distal margin. <abbrev xmlns:xlink="http://www.w3.org/1999/xlink" xlink:title="endopod" id="ABBRID0EQ4AG" xlink:type="simple">Enp</abbrev>-2 with three inner setae (distalmost seta bare, two others pinnate), transformed apical spine and outer pinnate seta. Transformed spine with medial-produced, semi-circular shape with spinules on swollen portion; with long distance between swollen portion and its tip; tip acute. <abbrev xmlns:xlink="http://www.w3.org/1999/xlink" xlink:title="swimming leg 4" id="ABBRID0EU4AG" xlink:type="simple">P4</abbrev> (Figure <xref ref-type="fig" rid="F11">11J</xref>) with two-segmented <abbrev xmlns:xlink="http://www.w3.org/1999/xlink" xlink:title="endopod" id="ABBRID0E34AG" xlink:type="simple">Enp</abbrev>; <abbrev xmlns:xlink="http://www.w3.org/1999/xlink" xlink:title="endopod" id="ABBRID0EA5AG" xlink:type="simple">Enp</abbrev>-1 with inner pinnate seta and spiniform process on outer and inner distal margins; spiniform process strong and well-expressed on inner margin. <abbrev xmlns:xlink="http://www.w3.org/1999/xlink" xlink:title="endopod" id="ABBRID0EE5AG" xlink:type="simple">Enp</abbrev>-2 with apical spine and three long pinnate setae, apical and inner seta subequal in length, 2.5 times as long as spine, outer seta shortest, 1.5 times longer than spine. <abbrev xmlns:xlink="http://www.w3.org/1999/xlink" xlink:title="swimming leg 6" id="ABBRID0EI5AG" xlink:type="simple">P6</abbrev> (Figure <xref ref-type="fig" rid="F11">11F, H</xref>) reduced to simple plate, represented by three unequal pinnate setae.</p></tp:treatment-sec><tp:treatment-sec sec-type="distribution" id="SECID0EQ5AG"><title>Geographical distribution.</title><p><italic><tp:taxon-name><tp:taxon-name-part taxon-name-part-type="genus" reg="Bryocyclops">Bryocyclops</tp:taxon-name-part><tp:taxon-name-part taxon-name-part-type="species" reg="muscicola">muscicola</tp:taxon-name-part></tp:taxon-name></italic> is the most widely distributed species within the genus <italic><tp:taxon-name><tp:taxon-name-part taxon-name-part-type="genus" reg="Bryocyclops">Bryocyclops</tp:taxon-name-part></tp:taxon-name></italic>, which is mainly found in Southeast Asia with one record finding from North America (Florida, <xref ref-type="bibr" rid="B21">Reid 1999</xref>). To date, the species has been found in Indonesia (Java, Sumatra) and Thailand, including the north eastern region (Loei and Chaiyaphum provinces), the eastern region (Sa Kaeo Province), the southern region (Chumphon, Nakhon Si Thammarat, and Satun provinces) (<xref ref-type="bibr" rid="B18">Menzel 1926</xref>; present study, see Figure <xref ref-type="fig" rid="F1">1</xref>).</p></tp:treatment-sec><tp:treatment-sec sec-type="remarks" id="SECID0EU6AG"><title>Remarks.</title><p><italic><tp:taxon-name><tp:taxon-name-part taxon-name-part-type="genus" reg="Bryocyclops">Bryocyclops</tp:taxon-name-part><tp:taxon-name-part taxon-name-part-type="species" reg="muscicola">muscicola</tp:taxon-name-part></tp:taxon-name></italic> belongs to <italic><tp:taxon-name><tp:taxon-name-part taxon-name-part-type="genus" reg="Bryocyclops">Bryocyclops</tp:taxon-name-part></tp:taxon-name></italic> group II <italic>sensu</italic><xref ref-type="bibr" rid="B17">Lindberg (1953)</xref> (<xref ref-type="bibr" rid="B6">Dussart and Defaye 2006</xref>). All specimens of <italic><tp:taxon-name><tp:taxon-name-part taxon-name-part-type="genus" reg="Bryocyclops">B.</tp:taxon-name-part><tp:taxon-name-part taxon-name-part-type="species" reg="muscicola">muscicola</tp:taxon-name-part></tp:taxon-name></italic> collected from caves in Thailand are consistent in terms of the details of their legs, anal operculum, and body ornamentation as observed by <xref ref-type="bibr" rid="B18">Menzel (1926)</xref> and <xref ref-type="bibr" rid="B21">Reid (1999)</xref>. Some differences are noted on caudal rami and prosome: (1) the caudal ramus of Thailand’s specimens have tiny spinules at the insertion of the dorsal seta (VII) instead of the lateral seta (III) in both sexes, and the males have an obviously longitudinal keel on their rami that is absent in the Florida’s specimens; (2) the cephalothorax and pedigers II-IV of Thailand’s specimens have serrated dorsal frills above their posterior margins, a frill only present on pedigers II-IV in the Florida specimens.</p></tp:treatment-sec><tp:treatment-sec><!--Section generated to contain objects referenced in tp:taxon-treatment.--><fig id="F1" position="float" orientation="portrait"><label>Figure 1.</label><caption><p>The geographical distribution of the genus <italic><tp:taxon-name><tp:taxon-name-part taxon-name-part-type="genus" reg="Bryocyclops">Bryocyclops</tp:taxon-name-part></tp:taxon-name></italic> Kiefer, 1927 in Thailand. The coloured circles (O) indicate approximate location of species: yellow, <italic><tp:taxon-name><tp:taxon-name-part taxon-name-part-type="genus" reg="Bryocyclops">B.</tp:taxon-name-part><tp:taxon-name-part taxon-name-part-type="species" reg="maewaensis">maewaensis</tp:taxon-name-part></tp:taxon-name></italic> from Lampang and Kanchanaburi Provinces; white, <italic><tp:taxon-name><tp:taxon-name-part taxon-name-part-type="genus" reg="Bryocyclops">B.</tp:taxon-name-part><tp:taxon-name-part taxon-name-part-type="species" reg="muscicola">muscicola</tp:taxon-name-part></tp:taxon-name></italic> from Loei, Chaiyaphum, Sa Kaeo, Chumphon, Nakhon Si Thammarat, and Satun Provinces; blue, <italic><tp:taxon-name><tp:taxon-name-part taxon-name-part-type="genus" reg="Bryocyclops">B.</tp:taxon-name-part><tp:taxon-name-part taxon-name-part-type="species" reg="maholarnensis">maholarnensis</tp:taxon-name-part></tp:taxon-name></italic> from Loei and Nong Bua Lam Phu Provinces; red, <italic><tp:taxon-name><tp:taxon-name-part taxon-name-part-type="genus" reg="Bryocyclops">B.</tp:taxon-name-part><tp:taxon-name-part taxon-name-part-type="species" reg="asetus">asetus</tp:taxon-name-part></tp:taxon-name></italic> sp. n. from Prachuap Khiri Khan Province; green, <italic><tp:taxon-name><tp:taxon-name-part taxon-name-part-type="genus" reg="Bryocyclops">B.</tp:taxon-name-part><tp:taxon-name-part taxon-name-part-type="species" reg="muscicoloides">muscicoloides</tp:taxon-name-part></tp:taxon-name></italic> from Chumphon Province; black, <italic><tp:taxon-name><tp:taxon-name-part taxon-name-part-type="genus" reg="Bryocyclops">B.</tp:taxon-name-part><tp:taxon-name-part taxon-name-part-type="species" reg="trangensis">trangensis</tp:taxon-name-part></tp:taxon-name></italic> from Trang Province.</p></caption><graphic xmlns:xlink="http://www.w3.org/1999/xlink" xlink:href="zookeys-793-029-g001.jpg" position="float" orientation="portrait" xlink:type="simple" id="oo_238599.jpg"/></fig></tp:treatment-sec><ref-list><ref id="B21"><mixed-citation xmlns:xlink="http://www.w3.org/1999/xlink" xlink:type="simple"><person-group><name name-style="western"><surname>Reid</surname><given-names>JW</given-names></name></person-group> (<year>1999</year>) <article-title>New records of <italic><tp:taxon-name><tp:taxon-name-part taxon-name-part-type="genus">Bryocyclops</tp:taxon-name-part></tp:taxon-name></italic> from the continental U.S.A., Puerto Rico, and Brazil (<tp:taxon-name><tp:taxon-name-part taxon-name-part-type="subclass">Copepoda</tp:taxon-name-part></tp:taxon-name>: <tp:taxon-name><tp:taxon-name-part taxon-name-part-type="order">Cyclopoida</tp:taxon-name-part></tp:taxon-name>: <tp:taxon-name><tp:taxon-name-part taxon-name-part-type="family">Cyclopidae</tp:taxon-name-part></tp:taxon-name>).</article-title><source>Journal of Crustacean Biology</source><volume>19</volume>(<issue>1</issue>): <fpage>84</fpage>–<lpage>92</lpage>. <ext-link xlink:type="simple" ext-link-type="doi" xlink:href="10.2307/1549550">https://doi.org/10.2307/1549550</ext-link></mixed-citation></ref><ref id="B18"><mixed-citation xmlns:xlink="http://www.w3.org/1999/xlink" xlink:type="simple"><person-group><name name-style="western"><surname>Menzel</surname><given-names>R</given-names></name></person-group> (<year>1926</year>) <article-title>Cyclopides muscicoles et bromélicoles de Java (Indes Néerlandaises).</article-title><source>Annales de Biologie Lacustre</source><volume>14</volume>: <fpage>209</fpage>–<lpage>216</lpage>.</mixed-citation></ref><ref id="B17"><mixed-citation xmlns:xlink="http://www.w3.org/1999/xlink" xlink:type="simple"><person-group><name name-style="western"><surname>Lindberg</surname><given-names>K</given-names></name></person-group> (<year>1953</year>) <article-title>Les cyclopides (Crustacés Copépodes) très évolués en tant que habitants des eaux souterraines.</article-title><source>Actes Premier Congrès International de Spéléologie</source><volume>3</volume>: <fpage>71</fpage>–<lpage>83</lpage>.</mixed-citation></ref><ref id="B6"><mixed-citation xmlns:xlink="http://www.w3.org/1999/xlink" xlink:type="simple"><person-group><name name-style="western"><surname>Dussart</surname><given-names>B</given-names></name><name name-style="western"><surname>Defaye</surname><given-names>D</given-names></name></person-group> (<year>2006</year>) <source>World directory of <tp:taxon-name><tp:taxon-name-part taxon-name-part-type="subphylum">Crustacea</tp:taxon-name-part></tp:taxon-name><tp:taxon-name><tp:taxon-name-part taxon-name-part-type="subclass">Copepoda</tp:taxon-name-part></tp:taxon-name> of inland waters II-<tp:taxon-name><tp:taxon-name-part taxon-name-part-type="order">Cyclopiformes</tp:taxon-name-part></tp:taxon-name>.</source><publisher-name>Backhuys Publishers</publisher-name>, <publisher-loc>Leiden</publisher-loc>, <size units="page">354 pp</size>.</mixed-citation></ref></ref-list></tp:taxon-treatment>
